# Supplementary material for: Development and Application of an Assay to Evaluate the Anti-Parasitic Effect of Humoral Responses against Trypanosoma cruzi
Source: Microorganisms. 2023 Jan 18;11(2):241. doi: 10.3390/microorganisms11020241 (PMC9966445; doi:10.3390/microorganisms11020241)
Supplement: Supplementary file 1 [file microorganisms-11-00241-s001.zip]

Archive with 2 entries (2 files):
- microorganisms-2106119-supplementary-materials.pdf
- microorganisms-2106119-supplementary-Table S2.xlsx
